# Supplementary material for: Comparative analysis and supragenome modeling of twelve Moraxella catarrhalis clinical isolates
Source: BMC Genomics. 2011 Jan 26;12:70. doi: 10.1186/1471-2164-12-70 (PMC3045334; doi:10.1186/1471-2164-12-70)
Supplement: Additional file 1 — Table S1: Reconstruction of M. catarrhalis Central Metabolic Pathways. Highlighted cells denote differences between strains; n.p. = ORFs not present in one or more strains. * denotes inclusion of RH4 gene annotation data obtained using the Institute for Genome Science annotation engine [13], while ^ denotes RH4 gene annotation data obtained using PGAAP; all other genomes were analyzed with annotation data obtained from PGAAP. [file 1471-2164-12-70-S1.XLS]

## Sheet: Sheet1
	Table S1: Reconstruction of M. catarrhalis Central Metabolic Pathways.
	Gene	Description	EC-code	KO_ID	COG/NOG	RH4*	12P80B1	46P47B1	103P14B1	7169	ATCC 43617	BC1	BC7	BC8	CO27-RE1	101P30B1	O35E	RH4^
	Glycolysis-gluconeogenesis
	pgi	glucose-6-phosphate isomerase	5.3.1.9	K01810	COG0166	MCR_1808	MC12P80_01214	MC46P47_04121	MC103P14_03431	MC7169_09185	MC43617_02112	MCB496_08840	MCB502_00929	MCB503_09225	MCB507_08080	MCB508_04935	MCO35E_08512	MCRH4_08630
	fbp	fructose-1,6-bisphosphatase	3.1.3.11	K03841	COG0158	MCR_0403	MC12P80_02167	MC46P47_03018	MC103P14_01203	MC7169_03514	43617Ctg23 (3996-3010)	MCB496_00550	MCB502_03274	MCB503_05736	MCB507_03928	MCB508_02305	MCO35E_02017	MCRH4_01955
	fbaB	fructose-bisphosphate aldolase class II	4.1.2.13	K01624	COG0191	MCR_1028	MC12P80_04901	MC46P47_04306	MC103P14_05489	MC7169_06624	MC43617_07757	MCB496_08449	MCB502_04612	MCB503_05115	MCB507_02590	MCB508_08511	MCO35E_04957	MCRH4_04970
	tpiA	triose-phosphate isomerase	5.3.1.1	K01803	COG0149	MCR_1772	MC12P80_01054	MC46P47_00068	MC103P14_04732	MC7169_09350	MC43617_02277 (premature stop codon)	MCB496_01296	MCB502_06253	MCB503_09395	MCB507_08240	MCB508_05100	MCO35E_08352	MCRH4_08465
	gapA	glyceraldehyde-3-phosphate dehydrogenase	1.2.1.12	K00134	COG0057	MCR_1222	MC12P80_03078 (Ctg27) and MC12P80_09614 (Ctg65)	MC46P47_09145	MC103P14_03726	MC7169_07815	MC43617_08368	MCB496_03988	MCB502_09324	MCB503_00460	MCB507_08607	MCB508_06179	MCO35E_05878	MCRH4_03180
		putative glyceraldehyde-3-phosphate dehydrogenase		K00134	COG0057	MCR_0663	MC12P80_06266	MC46P47_00491	MC103P14_04362	MC7169_04714	MC43617_05178	MCB496_06783	MCB502_02079	MCB503_07296	MCB507_05113	MCB508_01120	MCO35E_03265	MCRH4_05870
	pgk	phosphoglycerate kinase	2.7.2.3	K00927	COG0126	MCR_1030	MC12P80_04911	MC46P47_04316	103P14Ctg57 (78261-79464) (frameshift disrupted ORF)	MC7169_06634	43617Ctg19 (3267-7464) (premature stop codon)	MCB496_08439	MCB502_04602	MCB503_05105	MCB507_02600	MCB508_08501	MCO35E_04967	MCRH4_04980
	gpmI	phosphoglycerate mutase	5.4.2.1	K01834	COG0696	MCR_1064	MC12P80_05061	MC46P47_05563	MC103P14_05319	MC7169_06789	MC43617_05683	MCB496_08284	MCB502_04452	MCB503_04955	MCB507_02760	MCB508_08351	MCO35E_05122	MCRH4_05130
	eno	enolase	4.2.1.11	K01689	COG0148	MCR_1317	MC12P80_03934	MC46P47_00771	MC103P14_07211	MC7169_08281	MC43617_03820	MCB496_05299	MCB502_07450	MCB503_08063	MCB507_09072	MCB508_06644	MCO35E_06358	MCRH4_06340
	ppsA	phosphoenolpyruvate synthase/water dikinase	2.7.9.2	K01007	COG0574	MCR_1104	MC12P80_04741	MC46P47_04031	MC103P14_05129	MC7169_06979	MC43617_05503	MCB496_08089	MCB502_04272	MCB503_04760	MCB507_02955	MCB508_08161	MCO35E_05322	MCRH4_05305
	aceE	pyruvate dehydrogenase E1 component pyruvate dehydrogenase complex	1.2.4.1	K00163	COG2609	MCR_0892	12P80Ctg53 (37248-34472) (frameshift disrupted ORF)	MC46P47_07806	MC103P14_08774	MC7169_06042	MC43617_01580	MCB496_09385	MCB502_05322	MCB503_03553	MCB507_01950	MCB508_09166	MCO35E_04390	MCRH4_04325
	aceF	pyruvate dehydrogenase E2 component (dihydrolipoamide acetyltransferase)	2.3.1.12	K00627	COG0508	MCR_0893	MC12P80_06888	MC46P47_07811	MC103P14_08779	MC7169_06047	MC43617_01585	MCB496_09380	MCB502_05317	MCB503_03548	MCB507_01955	MCB508_09161	MCO35E_04395	MCRH4_04330
	lpdA	pyruvate dehydrogenase E3 component (dihydrolipoamide dehydrogenase)	1.8.1.4	K00382	COG1249	MCR_0073	MC12P80_08489	MC46P47_03384	MC103P14_02201	MC7169_01853	MC43617_00950	MCB496_03023	MCB502_07140	MCB503_01851	MCB507_00110	MCB508_03276	MCO35E_00350	MCRH4_00380
	pckA	phosphoenolpyruvate carboxykinase	4.1.1.32	K01596	COG1274	MCR_1001	MC12P80_00135	MC46P47_00356	MC103P14_06686	MC7169_06489	MC43617_07902 43617Ctg19 (37670-36009) (truncated at 5')	MCB496_08589	MCB502_04757	MCB503_05250	MCB507_02460	MCB508_08656	MCO35E_04822	MCRH4_04835
	TCA cycle
	gltA	citrate synthase	2.3.3.1	K01647	COG0372	MCR_0064	MC12P80_08454	MC46P47_03349	MC103P14_02166	MC7169_01813	MC43617_00910	MCB496_03058	MCB502_07175	MCB503_01891	MCB507_00070	MCB508_03311	MCO35E_00310	MCRH4_00345
	acnB	aconitase	4.2.1.3	K01682	COG1049	MCR_0394	MC12P80_02212	MC46P47_03068	MC103P14_01253	MC7169_03464	43617Ctg3 (84998-87630) (frameshift disrupted ORF)	MCB496_00505	MCB502_03329	MCB503_05686	MCB507_03883	MCB508_02350	MCO35E_01972	MCRH4_01910
	icd	isocitrate dehydrogenase NADP-dependent	1.1.1.42	K00031	COG2838	MCR_0327	MC12P80_05316	MC46P47_04726	MC103P14_07268	MC7169_03149	MC43617_02537	MCB496_08750	MCB502_03644	MCB503_07988	MCB507_00755	MCB508_07976	MCO35E_01637	MCRH4_01595
	sucA	2-oxoglutarate dehydrogenase E1 component	1.2.4.2	K00164	COG0567	MCR_0071	MC12P80_08479	MC46P47_03374	MC103P14_02191	MC7169_01843	MC43617_00940	MCB496_03033	MCB502_07150	MCB503_01861	MCB507_00100	MCB508_03286	MCO35E_00340	MCRH4_00370
	sucB	2-oxoglutarate dehydrogenase E2 component	2.3.1.61	K00658	COG0508	MCR_0072	MC12P80_08484	MC46P47_03379	MC103P14_02196	MC7169_01848	MC43617_00945	MCB496_03028	MCB502_07145	MCB503_01856	MCB507_00105	MCB508_03281	MCO35E_00345	MCRH4_00375
	sdhA	succinate dehydrogenase subunit A	1.3.99.1	K00239	COG1053	MCR_0068	MC12P80_08469	MC46P47_03364	MC103P14_02181	MC7169_01828	MC43617_00925	MCB496_03043	MCB502_07160	MCB503_01876	MCB507_00085	MCB508_03296	MCO35E_00325	MCRH4_00360
	sdhB	succinate dehydrogenase subunit B	1.3.99.1	K00240	COG0479	MCR_0069	MC12P80_08474	MC46P47_03369	MC103P14_02186	MC7169_01833	MC43617_00930	MCB496_03038	MCB502_07155	MCB503_01871	MCB507_00090	MCB508_03291	MCO35E_00330	MCRH4_00365
	sdhC	succinate dehydrogenase subunit C	1.3.99.1	K00241	COG2009	MCR_0066	MC12P80_08459	MC46P47_03354	MC103P14_02171	MC7169_01818	MC43617_00915	MCB496_03053	MCB502_07170	MCB503_01886	MCB507_00075	MCB508_03306	MCO35E_00315	MCRH4_00350
	sdhD	succinate dehydrogenase subunit D	1.3.99.1	K00242	COG2142	MCR_0067	MC12P80_08464	MC46P47_03359	MC103P14_02176	MC7169_01823	MC43617_00920	MCB496_03048	MCB502_07165	MCB503_01881	MCB507_00080	MCB508_03301	MCO35E_00320	MCRH4_00355
	fumA	fumarate hydratase class I	4.2.1.2	K01676	COG1951	MCR_1744	MC12P80_00944	MC46P47_00676	MC103P14_04617	MC7169_09465	MC43617_02402 (truncated at 3')	MCB496_01416	MCB502_06383	MCB503_09510	MCB507_08350	MCB508_05215	MCO35E_08231	MCRH4_08330
	fumC	fumarate hydratase class II	4.2.1.2	K01679	COG0114	MCR_1072	MC12P80_05106	MC46P47_05608	MC103P14_05279	MC7169_06829	MC43617_05643	MCB496_08239	MCB502_04412	MCB503_04915	MCB507_02800	MCB508_08311	MCO35E_05162	MCRH4_05170
	mdh	malate dehydrogenase	1.1.1.37	K00024	COG0039	MCR_1446	MC12P80_01560	MC46P47_07991	MC103P14_07408	MC7169_08891	MC43617_09564	MCB496_04694	MCB502_08060	MCB503_08923	MCB507_09672	MCB508_07254	MCO35E_06971	MCRH4_06945
	maeB	malate dehydrogenase (oxaloacetate-decarboxylating)	1.1.1.40	K00029	COG0280	MCR_0455	MC12P80_07688	MC46P47_02768	MC103P14_00953	MC7169_03759	MC43617_08022	MCB496_05433	MCB502_03019	MCB503_05976	MCB507_04168	MCB508_02065	MCO35E_02267	MCRH4_02200
	aceA	isocitrate lyase	4.1.3.1	K01637	COG2224	MCR_1622	MC12P80_03439	MC46P47_06118	MC103P14_01653	MC7169_00983	MC43617_00070	MCB496_07299	MCB502_08504	MCB503_00971	MCB507_01185	MCB508_04266	MCO35E_07704	MCRH4_07745
	aceB	malate synthase G	2.3.3.9	K01638	COG2225	MCR_1621	MC12P80_03444	MC46P47_06113	MC103P14_01658	MC7169_00978	MC43617_00065	MCB496_07294	MCB502_08499	MCB503_00966	MCB507_01180	MCB508_04261 and MCB508_04256 (71994-69833) (frameshift disrupted ORF)	MCO35E_07699	MCRH4_07740
	Acetate assimilation
	pta	phosphate acetyltransferase	2.3.1.8	K13788	COG0280	MCR_1480	MC12P80_09149	MC46P47_04626	MC103P14_05734	MC7169_00213	MC43617_04178	MCB496_02353	MCB502_06045	MCB503_02561	MCB507_07680	MCB508_07651	MCO35E_07152	RH4_07115
	ackA	acetate kinase	2.7.2.1	K00925	COG0282	MCR_1481	MC12P80_09154	MC46P47_04631	MC103P14_05729	MC7169_00218	MC43617_04173	MCB496_02358	MCB502_06050	MCB503_02566	MCB507_07675	MCB508_07646	MCO35E_07157	RH4_07120
	Pentose phosphate pathway
	prsA	ribose-phosphate pyrophosphokinase	2.7.6.1	K00948	COG0462	MCR_0184	MC12P80_01376	MC46P47_06960	MC103P14_06332	MC7169_02443	43617Ctg12 (51057-50173) (frameshift disrupted ORF)	MCB496_01132	MCB502_00795	MCB503_06477	MCB507_06399	MCB508_00188	MCO35E_00930	MCRH4_00930
	tkt	transketolase	2.2.1.1	K00615	COG0021	MCR_0537	MC12P80_06456	MC46P47_02353	MC103P14_00563	MC7169_04114	MC43617_03186	MCB496_05798	MCB502_02629	MCB503_06401	MCB507_04543	MCB508_01685	MCO35E_02662	MCRH4_02585
	rpe	ribulose-5-phosphate 3-epimerase	5.1.3.1	K01783	COG0036	MCR_1077	MC12P80_05136	MC46P47_05638	MC103P14_05254	MC7169_06859	MC43617_05618	MCB496_08214	MCB502_04387	MCB503_04890	MCB507_02825	MCB508_08281	MCO35E_05192	MCRH4_05195
	rpiA	ribose-5-phosphate isomerase A	5.3.1.6	K01807	COG0120	MCR_1086	MC12P80_05171	MC46P47_05673	MC103P14_05219	MC7169_06894	MC43617_05583	MCB496_08179	MCB502_04357	MCB503_04860	MCB507_02860	MCB508_08251	MCO35E_05227	MCRH4_05225
	Fatty acid degradation
		putative acyl-CoA dehydrogenase FadE	1.3.99.10	K00257	COG1960	MCR_0042	MC12P80_05951	MC46P47_07449	MC103P14_07852	MC7169_01708	MC43617_00805	MCB496_03168	MCB502_07290	MCB503_02001	MCB507_05264	MCB508_03426	MCO35E_00205	MCRH4_00235
	fadB	enoyl-CoA hydratase/3-hydroxyacyl-CoA dehydrogenase FadB, aerobic variant (3)	4.2.1.17	K01825	COG1024	MCR_0091	12P80Ctg63 (31865-34019) (frameshift disrupted ORF)	MC46P47_03464	MC103P14_02281	MC7169_01953	MC43617_01040	MCB496_02933	MCB502_07060	MCB503_01766	MCB507_00190	MCB508_03196	MCO35E_00430	MCRH4_00460
	fadA	3-ketoacyl-CoA thiolase FadA, aerobic variant (3)	2.3.1.16	K00632	COG0183	MCR_0092	MC12P80_08579	MC46P47_03469	MC103P14_02286	MC7169_01958	MC43617_01045	MCB496_02928	MCB502_07055	MCB503_01761	MCB507_00195	MCB508_03191	MCO35E_00435	MCRH4_00465
		putative acyl-CoA dehydrogenase FadE	1.3.99.10		COG1960	MCR_0231	MC12P80_05426	MC46P47_05515	MC103P14_03113	MC7169_02647	43617Ctg13 (37420-35601) (frameshift disrupted ORF)	MCB496_00829	MCB502_09365	MCB503_02900	MCB507_06483	MCB508_00015	MCO35E_01154	MCRH4_01140
		putative 3-ketoacyl-CoA thiolase FadI, anaerobic FadA homolog (3)	2.3.1.16	K00626	COG0183	MCR_0459	12P80Ctg56 (26052-24767) (frameshift disrupted ORF)	MC46P47_02743	103P14Ctg10 (174132-175416) (frameshift disrupted ORF)	MC7169_03779	MC43617_08002	MCB496_05453	MCB502_02999	MCB503_05996	MCB507_04188	MCB508_02045	MCO35E_02287	MCRH4_02220
		putative 3-oxoacid CoA-transferase alpha subunit (N-terminal fragment)	2.8.3.5	K01028	COG1788	MCR_0737	MC12P80_02544	MC46P47_03884	MC103P14_10006*	MC7169_05059	MC43617_09905	MCB496_04379	MCB502_00310	MCB503_07651	MCB507_05939	MCB508_07294*	MCO35E_03628	MCRH4_03540
		putative 3-oxoacid CoA-transferase alpha subunit (C-terminal fragment)				n.p.	MC12P80_02539	n.p.	n.p.	MC7169_05064	MC43617_09910	MCB496_04374	MCB502_00305	MCB503_07656	MCB507_05944	n.p.	n.p.	n.p.
		putative 3-oxoacid CoA-transferase beta subunit (N-terminal fragment)	2.8.3.5	K01029	COG2057	MCR_0738	MC12P80_02534	n.p.	n.p.	7169Ctg29 (371349-371621)*	43617Ctg35 (832-1104)*	B496Ctg26 (39202-39005)*	MCB502_00300	MCB503_07661	MCB507_05949	n.p.	n.p.	n.p.
		putative 3-oxoacid CoA-transferase beta subunit (C-terminal fragment)				n.p.	MC12P80_02529	MC46P47_03889 46P47Ctg24 (882-1244)	MC103P14_10001* 103P14Ctg132 (32750-33034)	7169Ctg29 (371618-371980)	43617Ctg35 (1101-1463)	B496Ctg26 (38968-38696)	MCB502_00295	MCB503_07666	MCB507_05954	MCB508_07299* B508Ctg20 (710-944)	MCO35E_03633 O35ECtg23 (635-1015)	MCRH4_03545 RH4Ctg1 (744584-744946)
	ompE	outer membrane protein E, putative FadL homolog, long-chain-fatty-acid transporter		K06076	COG2067	MCR_0858	MC12P80_07093	MC46P47_04976	MC103P14_08604	MC7169_05877	MC43617_01415	MCB496_09555	MCB502_05492	MCB503_03723	MCB507_01780	MCB508_09341	MCO35E_04225	MCRH4_04150
		putative acyl-CoA synthetase (long-chain-fatty-acid-CoA ligase) FadD/FadK. FadD is the aerobic variant, whereas FadK is its anaerobic counterpart (3)	6.2.1.3	K01897	COG0318	MCR_1388	12P80Ctg30 (79967-78260) (frameshift disrupted ORF)	MC46P47_01111 (Ctg9) and MC46P47_08256 (Ctg67)	MC103P14_06861	MC7169_08611	MC43617_03480	MCB496_04964	MCB502_07780	MCB503_08398	MCB507_09402	MCB508_06979	MCO35E_06696	MCRH4_06670 RH4Ctg1 (1386009-1384303)
		putative acyl-CoA synthetase (long-chain-fatty-acid-CoA ligase) FadD/FadK. FadD is the aerobic variant, whereas FadK is its anaerobic counterpart (3)	6.2.1.3	K01897	COG0318	MCR_1389	MC12P80_04309	MC46P47_01116	MC103P14_06856	MC7169_08616	MC43617_03475	MCB496_04959	MCB502_07785	MCB503_08403	MCB507_09407	MCB508_06984	MCO35E_06701	MCRH4_06675
		putative enoyl-CoA hydratase/isomerase FadJ, anaerobic FadB homolog (3)	4.2.1.17	K01692	COG1024	MCR_1476	MC12P80_09134	MC46P47_04611	103P14Ctg61 (20783-21977) (frameshift disrupted ORF)	MC7169_00198	MC43617_04193	MCB496_02338	MCB502_06030	MCB503_02546	MCB507_07695	B508Ctg21 (34844-36038) (frameshift disrupted ORF)	MCO35E_07137	MCRH4_07100
	fadH	2,4-dienoyl-CoA reductase FadH	1.3.1.34	K00219	COG0446	MCR_1526	MC12P80_06081	MC46P47_05728	MC103P14_05904	MC7169_00543	MC43617_03978	MCB496_07669	MCB502_01629	MCB503_00521	MCB507_07570	MCB508_07526	MCO35E_07267	MCRH4_07315
	Highlighted cells denote differences between strains; n.p.
	denotes ORFs not present in one or more strains. * denotes inclusion of RH4 gene
	annotation data obtained using the Institute for Genome Science annotation
	engine [13], while ^ denotes RH4 gene annotation data obtained using PGAAP;
	all other genomes were analyzed with annotation data obtained from PGAAP.
